# Supplementary material for: Association of Coronary Collaterals and Myocardial Salvage Measured by Serial Cardiac Magnetic Resonance Imaging after Acute Myocardial Infarction
Source: J Cardiovasc Dev Dis. 2023 Nov 24;10(12):473. doi: 10.3390/jcdd10120473 (PMC10743778; doi:10.3390/jcdd10120473)
Supplement: Supplementary file 1 [file jcdd-10-00473-s001.zip]

Archive with 1 entries (1 files):
- jcdd-2697183-supplementary.pdf
